# Supplementary material for: The Alignment of Dietary Intake and Symptom-Reporting Capture Periods in Studies Assessing Associations between Food and Functional Gastrointestinal Disorder Symptoms: A Systematic Review
Source: Nutrients. 2019 Oct 28;11(11):2590. doi: 10.3390/nu11112590 (PMC6893476; doi:10.3390/nu11112590)
Supplement: Supplementary file 1 [file nutrients-11-02590-s001.zip]

Archive with 4 entries (3 files):
- nutrients-613632-SI/
- nutrients-613632-SI/S2 PICOS DA_SR_SR.pdf
- nutrients-613632-SI/S3 PRISMA checklist_DA_SR_SR.pdf
- nutrients-613632-SI/Supplementary Table 1 Search strategy DAM and FGID.pdf
